# Supplementary material for: Climate Change and American Bullfrog Invasion: What Could We Expect in South America?
Source: PLoS One. 2011 Oct 3;6(10):e25718. doi: 10.1371/journal.pone.0025718 (PMC3185029; doi:10.1371/journal.pone.0025718)
Supplement: Table S1 — Results of the Pearson correlation between the 20 variables. (XLS) [file pone.0025718.s002.xls]

## Sheet: Hoja1
Pearson correlation
	10	11	12	13	14	15	16	17	18	19	1	2	3	4	5	6	7	8
Mean Temperature of Warmest Quarter (10)	1
Mean Temperature of Coldest Quarter(11)	-0.67	1
Annual Precipitation (12)	0.17	-0.22	1
Precipitation of Wettest Month (13)	0.37	-0.37	0.84	1
Precipitation of Driest Month (14)	0.02	-0.18	0.92	0.63	1
Precipitation Seasonality (15)	0.13	-0.06	-0.79	-0.4	-0.89	1
Precipitation of Wettest Quarter (16)	0.26	-0.27	0.91	0.96	0.7	-0.5	1
Precipitation of Driest Quarter (17)	0.08	-0.22	0.94	0.67	0.99	-0.73	0.76	1
Precipitation of Warmest Quarter (18)	0.11	-0.09	0.82	0.81	0.62	-0.48	0.9	0.65	1
Precipitation of Coldest Quarter (19)	0.14	-0.29	0.93	0.7	0.95	-0.81	0.76	0.96	0.64	1
Annual Mean Temperature (1)	0.85	-0.82	0.17	0.41	0.04	0.18	0.28	0.11	0.1	0.19	1
Mean Diurnal Range (2)	0.23	-0.39	-0.52	-0.34	-0.49	0.66	-0.41	-0.49	-0.43	-0.41	0.33	1
Isothermality (3)	0.45	-0.76	-0.13	0.1	-0.16	0.41	-0.01	-0.13	-0.11	-0.02	0.73	0.68	1
Temperature Seasonality (4)	-0.5	0.75	-0.15	-0.32	-0.13	-0.1	-0.21	-0.17	-0.06	-0.25	-0.8	-0.33	-0.9	1
Max Temperature of Warmest Month (5)	0.74	-0.68	-0.05	0.2	-0.19	0.37	0.08	-0.13	-0.08	-0.06	0.88	0.49	0.55	-0.48	1
Min Temperature of Coldest Month (6)	-0.49	0.46	-0.16	-0.34	-0.04	-0.08	-0.26	-0.1	-0.19	-0.22	-0.66	-0.07	-0.58	0.76	-0.43	1
Temperature Annual Range (7)	-0.46	0.65	-0.39	-0.48	-0.36	0.17	-0.4	-0.4	-0.26	-0.46	-0.73	0.03	-0.68	0.93	-0.34	0.77	1
Mean Temperature of Wettest Quarter (8)	-0.21	0.17	0.1	0.03	0.18	-0.16	0.05	0.15	-0.05	0.18	-0.19	-0.26	-0.17	0.05	-0.27	0.08	-0.04	1
Mean Temperature of Driest Quarter (9)	-0.61	0.95	-0.26	-0.39	-0.23	-0.02	-0.29	-0.27	-0.08	-0.35	-0.77	-0.32	-0.8	0.74	-0.61	0.44	0.75	-0.01
